# Supplementary material for: Modeling of Short-Pulse Laser Interactions with Monolithic and Porous Silicon Targets with an Atomistic–Continuum Approach
Source: Nanomaterials (Basel). 2023 Oct 23;13(20):2809. doi: 10.3390/nano13202809 (PMC10609206; doi:10.3390/nano13202809)
Supplement: Supplementary file 1 [file nanomaterials-13-02809-s001.zip]

Archive with 1 entries (1 files):
- nanomaterials-2637326-supplementary.pdf
